# Supplementary material for: Short Peptides Protect Fibroblast-Derived Induced Neurons from Age-Related Changes
Source: Int J Mol Sci. 2024 Oct 22;25(21):11363. doi: 10.3390/ijms252111363 (PMC11546785; doi:10.3390/ijms252111363)
Supplement: Supplementary file 1 [file ijms-25-11363-s001.zip]

Archive with 1 entries (1 files):
- ijms-3241013-supplementary.pdf
